# Supplementary material for: Low-Toxicity Self-Photosensitized Biohybrid Systems for Enhanced Light-Driven H2 Production
Source: Int J Mol Sci. 2024 Mar 7;25(6):3085. doi: 10.3390/ijms25063085 (PMC10970202; doi:10.3390/ijms25063085)
Supplement: Supplementary file 1 [file ijms-25-03085-s001.zip]

Archive with 1 entries (1 files):
- ijms-2848184-supplementary.pdf
